# Supplementary material for: Autism-like behaviors regulated by the serotonin receptor 5-HT2B in the dorsal fan-shaped body neurons of Drosophila melanogaster
Source: Eur J Med Res. 2022 Oct 17;27:203. doi: 10.1186/s40001-022-00838-1 (PMC9575255; doi:10.1186/s40001-022-00838-1)
Supplement: Supplementary file 4 — Additional file 4: Table. S1 Information on all primers used in this study. [file 40001_2022_838_MOESM4_ESM.xlsx]

## Sheet: Sheet1
Function	Direction	Sequnce (5'→3')
5-HT2B KO_sgRNA1	Forward	TGCGAGGGCTAATTAGCATG
5-HT2B KO_sgRNA2	Reverse	GCTGATGGTCGCATTGCCGG
5-HT2B KO_Identification	Forward	AATCGGAATCAGAATCGGCG
5-HT2B KO_Identification	Reverse	CCCAGTAGTTGTTCGCATCG
5-HT2B KO_Sequencing	Reverse	TTTCCCTTGCCCCAAGTAAT
Trh qRT-PCR	Forward	CGTGCTCCAGTTTTGACTTCG
Trh qRT-PCR	Reverse	CACGGGGTCCTTGAATCCTG
5-HT1A qRT-PCR	Forward	TCATCCTGGCGTTGTACTGG
5-HT1A qRT-PCR	Reverse	ACCTCCGTCCGGCTGATTAT
5-HT1B qRT-PCR	Forward	CTGATTGTTTCCTTGGCCCC
5-HT1B qRT-PCR	Reverse	GCGCTTCCTGGCAATAATGT
5-HT2A qRT-PCR	Forward	ATTGACGATTCCCCTCCTCC
5-HT2A qRT-PCR	Reverse	CCGTCGCCCATTGATAGGAA
5-HT2B qRT-PCR	Forward	CAGTTCTGGGTCTGTCCACC
5-HT2B qRT-PCR	Reverse	TGTGAAAGAGTCCCATCGCT
5-HT7 qRT-PCR	Forward	TACGACTTTGGTGCCGCTAT
5-HT7 qRT-PCR	Reverse	AGGACATTGCCCACTACAGT
Rp49 qRT-PCR	Forward	CATACAGGCCCAAGATCGTG
Rp49 qRT-PCR	Reverse	ACAGCTTAGCATATCGATCCG
